# Supplementary material for: Magnetic Properties of A2Ni2TeO6 (A = K, Li): Zigzag Order in the Honeycomb Layers of Ni2+ Ions Induced by First and Third Nearest-Neighbor Spin Exchanges
Source: Materials (Basel). 2022 Mar 31;15(7):2563. doi: 10.3390/ma15072563 (PMC8999558; doi:10.3390/ma15072563)
Supplement: Supplementary file 1 [file materials-15-02563-s001.zip]

Archive with 1 entries (1 files):
- materials-1638555-supplementary.pdf
